# Supplementary material for: Repurposed inhibitor of bacterial dihydrodipicolinate reductase exhibits effective herbicidal activity
Source: Commun Biol. 2023 May 22;6:550. doi: 10.1038/s42003-023-04895-y (PMC10203105; doi:10.1038/s42003-023-04895-y)
Supplement: Supplementary file 3 — Supplementary Data 1 [file 42003_2023_4895_MOESM3_ESM.xlsx]

## Sheet: Figure 2
	ΔA340/s					ΔA340/s
[NADPH] (µM)	Replicate 1	Replicate 2	Replicate 3		[DHDP] (μM)	Replicate 1	Replicate 2	Replicate 3
15.6	0.824	0.764	0.8115		1000	1.287	1.244	1.188
31.2	0.945	1.091	1.068		500	1.216	1.472	1.097
62.5	1.167	1.186	1.086		250	1.335	1.389	1.349
125	1.27381	1.321	1.287		125	1.1374	1.229	1.212
250	1.308	1.422	1.446		62.5	0.968	0.9559	1.0263
500	1.0832	1.171	1.139		31.25	0.6755	0.7262	0.7756
0	0	0	0		0	0	0	0

## Sheet: Figure 5
		Replicate 1		Replicate 2		Replicate 3
	log10[2,6-PDC] (mM)	Plant growth area	Growth inhibition %	Plant growth area	Growth inhibition %	Plant growth area	Growth inhibition %
	-0.88606	737020	-5.90836	540132	22.3841	629791	9.50024
	-0.52288	615607	11.5385	732087	-5.1995	710714	-2.12824
	-0.30103	643544	7.52396	642008	7.74468	678648	2.47958
	0	263273	62.1682	489300	29.6885	518527	25.4887
	0.30103	72652	89.56	1	99.9999	7622	98.9047
	0.60206	0	100	0	100	0	100
		Plant growth area
		Replicate 1	Replicate 2	Replicate 3	Replicate 4	AVERAGE
	Vehicle control	675636	665135	662660	780183	695904

## Sheet: Figure 7
	Figure 7B
	Vehicle			16			Chlorsulfuron
	Pot 1 (mg)	Pot 2 (mg)	Pot 3 (mg)	Pot 1 (mg)	Pot 2 (mg)	Pot 3 (mg)	Pot 1 (mg)	Pot 2 (mg)	Pot 3 (mg)
Shoots	377	462	329	79	70	48	0	0	0
Roots	73	102	78	30	37	12	0	0	0
	Figure 7C
	Vehicle			16			Chlorsulfuron
	Pot 1 (mg)	Pot 2 (mg)	Pot 3 (mg)	Pot 1 (mg)	Pot 2 (mg)	Pot 3 (mg)	Pot 1 (mg)	Pot 2 (mg)	Pot 3 (mg)
Shoots	29	40	33	6	5	6	0	0	0
Roots	6	13	10	3	8	3	0	0	0
	Figure 7E
	Vehicle			16			Chlorsulfuron
	Pot 1 (mg)	Pot 2 (mg)	Pot 3 (mg)	Pot 1 (mg)	Pot 2 (mg)	Pot 3 (mg)	Pot 1 (mg)	Pot 2 (mg)	Pot 3 (mg)
Shoots	668.8	644.7	659.1	0	0	0	21.6	58.4	37.4
Roots	42.9	41.5	40	0	0	0	8.1	6.2	3.7
	Figure 7F
	Vehicle			16			Chlorsulfuron
	Pot 1 (mg)	Pot 2 (mg)	Pot 3 (mg)	Pot 1 (mg)	Pot 2 (mg)	Pot 3 (mg)	Pot 1 (mg)	Pot 2 (mg)	Pot 3 (mg)
Shoots	28.6	30	34	0	0	0	6.4	13	11
Roots	4.6	3.2	2.8	0	0	0	2.1	3.1	0.8
